# Supplementary material for: New Molecular Data on Filaria and its Wolbachia from Red Howler Monkeys (Alouatta macconnelli) in French Guiana—A Preliminary Study
Source: Pathogens. 2020 Jul 31;9(8):626. doi: 10.3390/pathogens9080626 (PMC7460519; doi:10.3390/pathogens9080626)
Supplement: Supplementary file 1 [file pathogens-09-00626-s001.zip › Table S1.xlsx]

## Sheet: Sheet1 (2)
GenBank AN.	species name	Dist from Mansonella sp. obtained from A. macconnellii	Std. Err	Dist from Brugia sp. obtained from A. macconnellii	Std. Err
JQ289993	Acanthocheilonema delicata	0.141055	0.0241862	0.117677	0.0282813
KP760168	Acanthocheilonema odendhali	0.164968	0.0236408	0.111431	0.0319838
KP760169	Acanthocheilonema viteae	0.158664	0.0222752	0.105819	0.0306051
KP760170	Breinlia jittapalapongi	0.0905807	0.0192953	0.0744275	0.0225332
MT724693	Brugia sp./A. macconnellii	0.1194	0.0242768	0	0
KP760171	Brugia malayi	0.141522	0.0138286	0.0432017	0.028609
KP760172	Brugia pahangi	0.131486	0.0131953	0.0384127	0.0277293
KP760173	Brugia timori	0.136445	0.0121838	0.033425	0.028467
KP760173	Brugia timori	0.136445	0.0121838	0.033425	0.028467
MK250710	Brugia pahangi	0.125997	0.0138658	0.0436524	0.0272262
MK250711	Brugia pahangi	0.131486	0.0131953	0.0384127	0.0277293
MK250713	Brugia malayi	0.142043	0.0139122	0.0433096	0.0288794
MT193074	Brugia sp.	0.1194	0	0	0.0261293
KP760174	Cardiofilaria pavlovskyi	0.111915	0.0229206	0.0958423	0.0253638
AB178836	Cercopithifilaria bulboidea	0.177281	0.0232768	0.106509	0.0337096
AB178840	Cercopithifilaria crassa	0.153953	0.0204909	0.0847626	0.0312014
AM749243	Cercopithifilaria longa	0.183819	0.0238437	0.112232	0.03459
JQ837810	Cercopithifilaria grassii	0.129052	0.0247884	0.112599	0.0269776
KC610813	Cercopithifilaria rugosicauda	0.177281	0.0254327	0.123912	0.0333079
KP760175	Cercopithifilaria bainae	0.161668	0.0212951	0.0918012	0.0321651
KP760176	Cruorifilaria tuberocauda	0.152449	0.0247575	0.117677	0.0298121
AJ544877	Dipetalonema gracile	0.159702	0.0248641	0.128719	0.0307257
AM749279	Dipetalonema gracile	0.117677	0.0258773	0.123912	0.0246275
KP760177	Dipetalonema caudispina	0.129052	0.025905	0.124358	0.025988
KP760178	Dipetalonema caudispina	0.129052	0.025905	0.124358	0.025988
KP760179	Dipetalonema gracile	0.148258	0.0229069	0.106837	0.0292377
KP760179	Dipetalonema gracile	0.148258	0.0229069	0.106837	0.0292377
KP760180	Dipetalonema gracile	0.178487	0.0236378	0.106509	0.0326977
KP760180	Dipetalonema gracile	0.178487	0.0236378	0.106509	0.0326977
KP760181	Dipetalonema gracile	0.160303	0.0222204	0.10086	0.0305347
KP760182	Dipetalonema graciliformis	0.165505	0.024737	0.118033	0.0312342
KP760182	Dipetalonema graciliformis	0.165505	0.024737	0.118033	0.0312342
KP760183	Dipetalonema robini	0.166746	0.0224268	0.106509	0.0323185
KX932481	Dipetalonema sp.	0.159155	0.0259222	0.129052	0.0300525
KX932482	Dipetalonema sp.	0.171948	0.0238021	0.111648	0.0321546
KP760184	Dirofilaria immitis	0.135915	0.0222129	0.0955393	0.0276776
KP760185	Dirofilaria repens	0.11348	0.0197421	0.0798618	0.0259381
KX265050	Dirofilaria sp.	0.119954	0.0198952	0.0801968	0.0269491
KP760186	Filaria latala	0.208275	0.0344977	0.189842	0.0355132
KP760187	Foleyella candezei	0.164064	0.0259899	0.128212	0.0311446
KP760188	Icosiella neglecta	0.141055	0.0218584	0.0961927	0.0281831
KP760189	Icosiella neglecta	0.141055	0.0218584	0.0961927	0.0281831
KP760190	Litomosoides brasiliensis	0.135012	0.0228743	0.101151	0.0273558
KP760191	Litomosoides brasiliensis	0.135012	0.0222147	0.101151	0.0272323
KP760192	Litomosoides hamletti	0.14064	0.0250182	0.112232	0.0286377
KP760193	Litomosoides solarii	0.172588	0.0239909	0.117677	0.0320301
KP760194	Loa loa	0.10086	0.0212598	0.0896084	0.0233741
AM749265	Mansonella perforata	0.134052	0.0247806	0.117372	0.0271662
AM749278	Mansonella atelensis	0.117677	0.0258773	0.123912	0.0246275
JF412338	Mansonella ozzardi	0.166746	0.0310931	0.160958	0.0324498
JF412343	Mansonella ozzardi	0.166746	0.0306211	0.160958	0.0325475
JF412344	Mansonella ozzardi	0.173284	0.0324892	0.167449	0.0340873
JF412346	Mansonella ozzardi	0.160303	0.030218	0.154562	0.0317042
KP760195	Mansonella ozzardi	0.117677	0.0269911	0.118033	0.0261653
KP760195	Mansonella ozzardi	0.117677	0.0269911	0.118033	0.0261653
KU215907	Mansonella perstans	0.0899996	0.0219634	0.0897801	0.022121
KX932483	Mansonella mariae	0.100617	0.0259965	0.118033	0.0230886
KY434308	Mansonella dunni	0.0955393	0.0260797	0.118033	0.0218042
KY434309	Mansonella dunni	0.0902667	0.0262511	0.118439	0.0210874
LT623910	Mansonella ozzardi	0.111915	0.026183	0.112232	0.0253578
MN890048	Mansonella perstans	0.0902667	0.0220297	0.0899996	0.0220907
MN890050	Mansonella perstans	0.0955393	0.0219609	0.0897801	0.0225418
MN890052	Mansonella perstans	0.107215	0.0220316	0.0899996	0.0241231
MN890053	Mansonella perstans	0.0958423	0.0227682	0.0955393	0.0227832
MN890065	Mansonella sp.	0.0847626	0.0232789	0.0955393	0.0216265
MN890074	Mansonella sp.	0.0847626	0.0232789	0.0955393	0.0216265
MN890075	Mansonella sp.	0.0793283	0.0226692	0.0899996	0.0209
MN890081	Mansonella sp.	0.0847626	0.0232789	0.0955393	0.0216265
MN890090	Mansonella sp.	0.118033	0.0237433	0.101151	0.0251846
MN890091	Mansonella sp.	0.0847626	0.0232789	0.0955393	0.0216265
MN890106	Mansonella perstans	0.0902667	0.0220297	0.0899996	0.0220907
MN890111	Mansonella perstans	0.0847626	0.021195	0.0845307	0.0211955
MN890115	Mansonella sp.	0.0847626	0.0232789	0.0955393	0.0216265
MN890117	Mansonella sp.	0.123912	0.0245986	0.106837	0.0262741
MN890120	Mansonella sp.	0.0847626	0.0232789	0.0955393	0.0216265
MN890121	Mansonella sp.	0.0793283	0.0251227	0.112599	0.0207867
MT724663	Mansonella sp./A. macconnellii	0	0.0261293	0.1194	0.0381653
KP760197	Ochoterenella sp.	0.208275	0.0254047	0.128439	0.035304
KP760198	Ochoterenella sp.	0.203318	0.0288855	0.145973	0.0354727
KP760199	Ochoterenella sp.	0.211815	0.0281218	0.146725	0.0370112
AB518876	Onchocerca sp.	0.148258	0.0239997	0.106837	0.029455
HQ214004	Onchocerca flexuosa	0.135915	0.0218814	0.101151	0.0270596
KP760200	Onchocerca armillata	0.142616	0.0223376	0.0958423	0.0299081
KP760201	Onchocerca gutturosa	0.118895	0.0194586	0.0795721	0.0257649
KP760202	Onchocerca ochengi	0.148875	0.0216429	0.0958423	0.0298483
KP760203	Onchocerca dewittei	0.118895	0.0186277	0.0688396	0.0256015
KX853328	Onchocerca lupi	0.130898	0.0225043	0.0961927	0.0270833
MG677940	Onchocerca lupi	0.130898	0.0225043	0.0961927	0.0270833
MH190075	Onchocerca volvulus	0.142616	0.0209334	0.0902667	0.0289792
JF412326	Onchocercidae ozzardi	0.160303	0.030218	0.154562	0.0317042
JQ867065	Onchocercidae sp.	0.118895	0.0240666	0.107641	0.0264171
KP760204	Oswaldofilaria chabaudi	0.209504	0.0292158	0.152449	0.0360525
KP760205	Oswaldofilaria petersi	0.173284	0.0238348	0.106509	0.0318197
MG983751	Parafilaria bovicola	0.158664	0.0271604	0.129436	0.0313146
AJ544873	Setaria equina	0.14324	0.0201336	0.0795721	0.0298706
DQ097309	Setaria tundra	0.160303	0.0191678	0.0789797	0.031047
JF800924	Setaria cervi	0.129436	0.018984	0.0789797	0.0263241
KP760208	Setaria labiatopapillosa	0.171948	0.020385	0.0789797	0.0326745
KP760208	Setaria labiatopapillosa	0.171948	0.020385	0.0789797	0.0326745
KP760209	Setaria tundra	0.160303	0.0191678	0.0789797	0.031047
MK360913	Setaria cervi	0.129436	0.018984	0.0789797	0.0263241
MK541847	Setaria equina	0.130898	0.0202888	0.0795721	0.0282799
MN078131	Setaria digitata	0.141055	0.0226356	0.0950774	0.0284352
NC44071	Setaria labiatopapillosa	0.118439	0.0188578	0.0686628	0.0256401
JQ316200	Wuchereria bancrofti	0.124855	0.0151229	0.0483872	0.02773
KP760210	Yatesia hydrochoerus	0.182305	0.02728	0.134639	0.0325324
KP760211	Yatesia hydrochoerus	0.182305	0.02728	0.134639	0.0325324
KP728088	Filarioidea sp.	0.193831	0.0344668	0.200663	0.0330901
KT894806	Physaloptera bispiculata	0.247397	0.0393424	0.233747	0.0404687
KT894807	Physaloptera sp.	0.240283	0.0396922	0.240805	0.0402258
MH782845	Physaloptera hispida	0.247976	0.0364287	0.206908	0.04107
MK309356	Physaloptera amazonica	0.247976	0.0346993	0.193831	0.0413787
